# Supplementary material for: Replicate exome-sequencing in a multiple-generation family: improved interpretation of next-generation sequencing data
Source: BMC Genomics. 2015 Nov 25;16:998. doi: 10.1186/s12864-015-2107-y (PMC4659195; doi:10.1186/s12864-015-2107-y)
Supplement: Additional file 3: Table S5. — Evaluation of coverage of targeted exons with high GC content. (XLSX 56 kb) [file 12864_2015_2107_MOESM3_ESM.xlsx]

## Sheet: Sheet1
Threshold	Replicate 1	Bases sequenced	Total HighGC Bases	Percent Seq	Replicate 2	Bases sequenced	Total HighGC Bases	Percent Seq	Replicate 3	Bases sequenced	Total HighGC Bases	Percent Seq	Average	Std.Dev
1	ID3866	548524	894578	61.3165	ID3866_T2	579169	894578	64.7421	ID3866_T3	579453	894578	64.7739	63.6108	1.98701
10	ID3866	236551	894578	26.4427	ID3866_T2	294813	894578	32.9555	ID3866_T3	310983	894578	34.7631	31.3871	4.37632		min	max
20	ID3866	123190	894578	13.7707	ID3866_T2	164026	894578	18.3356	ID3866_T3	185233	894578	20.7062	17.6042	3.52513		14.8723	19.1185
30	ID3866	69300	894578	7.74667	ID3866_T2	97062	894578	10.85	ID3866_T3	115545	894578	12.9161	10.5043	2.602
40	ID3866	40204	894578	4.49419	ID3866_T2	59271	894578	6.62558	ID3866_T3	73249	894578	8.18811	6.43596	1.85425
50	ID3866	24613	894578	2.75135	ID3866_T2	35920	894578	4.0153	ID3866_T3	48035	894578	5.36957	4.04541	1.30937
60	ID3866	15378	894578	1.71902	ID3866_T2	22185	894578	2.47994	ID3866_T3	32002	894578	3.57733	2.5921	0.934218
70	ID3866	9940	894578	1.11114	ID3866_T2	14218	894578	1.58935	ID3866_T3	21657	894578	2.42092	1.70714	0.662787
80	ID3866	6451	894578	0.721122	ID3866_T2	9153	894578	1.02316	ID3866_T3	14474	894578	1.61797	1.12075	0.456319
90	ID3866	4186	894578	0.46793	ID3866_T2	5981	894578	0.668583	ID3866_T3	9907	894578	1.10745	0.747988	0.327071
100	ID3866	2944	894578	0.329094	ID3866_T2	3876	894578	0.433277	ID3866_T3	6902	894578	0.771537	0.511303	0.231311
1	ID4382	510832	894578	57.1031	ID4382_T2	594529	894578	66.4592	ID4382_T3	579475	894578	64.7764	62.7796	4.98745
10	ID4382	206448	894578	23.0777	ID4382_T2	313274	894578	35.0192	ID4382_T3	299239	894578	33.4503	30.5157	6.48912
20	ID4382	101577	894578	11.3547	ID4382_T2	185594	894578	20.7465	ID4382_T3	172256	894578	19.2556	17.1189	5.04732
30	ID4382	52251	894578	5.84085	ID4382_T2	113165	894578	12.6501	ID4382_T3	104470	894578	11.6781	10.0564	3.68294
40	ID4382	28055	894578	3.13612	ID4382_T2	72272	894578	8.07889	ID4382_T3	66308	894578	7.41221	6.20907	2.68205
50	ID4382	15379	894578	1.71913	ID4382_T2	46749	894578	5.22582	ID4382_T3	42697	894578	4.77286	3.90594	1.90732
60	ID4382	8821	894578	0.986052	ID4382_T2	30565	894578	3.41669	ID4382_T3	28120	894578	3.14338	2.51537	1.33146
70	ID4382	5282	894578	0.590446	ID4382_T2	20621	894578	2.30511	ID4382_T3	18188	894578	2.03314	1.6429	0.921539
80	ID4382	3169	894578	0.354245	ID4382_T2	13690	894578	1.53033	ID4382_T3	12179	894578	1.36142	1.082	0.635886
90	ID4382	2000	894578	0.223569	ID4382_T2	8940	894578	0.999354	ID4382_T3	8262	894578	0.923564	0.715496	0.427703
100	ID4382	1461	894578	0.163317	ID4382_T2	6311	894578	0.705472	ID4382_T3	5728	894578	0.640302	0.50303	0.295999
1	ID4384	518546	894578	57.9654	ID4384_T2	579645	894578	64.7954	ID4384_T3	610303	894578	68.2224	63.6611	5.22174
10	ID4384	193996	894578	21.6858	ID4384_T2	307034	894578	34.3217	ID4384_T3	353031	894578	39.4634	31.8236	9.14828
20	ID4384	91533	894578	10.232	ID4384_T2	182618	894578	20.4139	ID4384_T3	228918	894578	25.5895	18.7451	7.81356
30	ID4384	47440	894578	5.30306	ID4384_T2	114469	894578	12.7959	ID4384_T3	156720	894578	17.5189	11.8726	6.16003
40	ID4384	25196	894578	2.81652	ID4384_T2	74943	894578	8.37747	ID4384_T3	109325	894578	12.2208	7.80493	4.72821
50	ID4384	13772	894578	1.5395	ID4384_T2	49552	894578	5.53915	ID4384_T3	77422	894578	8.65458	5.24441	3.56669
60	ID4384	8226	894578	0.91954	ID4384_T2	33097	894578	3.69973	ID4384_T3	56196	894578	6.28184	3.6337	2.68176
70	ID4384	4888	894578	0.546403	ID4384_T2	21921	894578	2.45043	ID4384_T3	41159	894578	4.60094	2.53259	2.02852
80	ID4384	3371	894578	0.376826	ID4384_T2	14640	894578	1.63653	ID4384_T3	29671	894578	3.31676	1.77671	1.47497
90	ID4384	2237	894578	0.250062	ID4384_T2	10190	894578	1.13908	ID4384_T3	21785	894578	2.43523	1.27479	1.09889
100	ID4384	1618	894578	0.180867	ID4384_T2	7424	894578	0.829889	ID4384_T3	16265	894578	1.81818	0.942979	0.824494
1	ID4385	476641	894578	53.2811	ID4385_T2	622252	894578	69.5582	ID4385_T3	595841	894578	66.6058	63.1484	8.67187
10	ID4385	148896	894578	16.6443	ID4385_T2	382683	894578	42.778	ID4385_T3	323953	894578	36.2129	31.8784	13.5953
20	ID4385	57536	894578	6.43164	ID4385_T2	261785	894578	29.2635	ID4385_T3	193768	894578	21.6603	19.1185	11.6262
30	ID4385	23678	894578	2.64683	ID4385_T2	182257	894578	20.3735	ID4385_T3	121199	894578	13.5482	12.1895	8.9411
40	ID4385	9989	894578	1.11662	ID4385_T2	129289	894578	14.4525	ID4385_T3	77681	894578	8.68354	8.08422	6.68811
50	ID4385	4874	894578	0.544838	ID4385_T2	92909	894578	10.3858	ID4385_T3	49994	894578	5.58856	5.5064	4.921
60	ID4385	2615	894578	0.292317	ID4385_T2	67876	894578	7.58749	ID4385_T3	32406	894578	3.62249	3.8341	3.65219
70	ID4385	1523	894578	0.170248	ID4385_T2	49710	894578	5.55681	ID4385_T3	21454	894578	2.39823	2.70843	2.70665
80	ID4385	1100	894578	0.122963	ID4385_T2	36879	894578	4.1225	ID4385_T3	14050	894578	1.57057	1.93868	2.02502
90	ID4385	781	894578	0.0873037	ID4385_T2	28059	894578	3.13656	ID4385_T3	9372	894578	1.04764	1.42383	1.55905
100	ID4385	525	894578	0.0586869	ID4385_T2	21075	894578	2.35586	ID4385_T3	6720	894578	0.751192	1.05525	1.17838
1	ID4386	515320	894578	57.6048	ID4386_T2	582613	894578	65.1271	ID4386_T3	563246	894578	62.9622	61.898	3.87241
10	ID4386	195078	894578	21.8067	ID4386_T2	298197	894578	33.3338	ID4386_T3	262000	894578	29.2876	28.1427	5.84821
20	ID4386	89210	894578	9.9723	ID4386_T2	174463	894578	19.5023	ID4386_T3	135459	894578	15.1422	14.8723	4.77073
30	ID4386	44030	894578	4.92187	ID4386_T2	105861	894578	11.8336	ID4386_T3	74821	894578	8.36383	8.3731	3.45587
40	ID4386	22596	894578	2.52588	ID4386_T2	67290	894578	7.52198	ID4386_T3	42736	894578	4.77722	4.94169	2.50211
50	ID4386	11568	894578	1.29312	ID4386_T2	43590	894578	4.87269	ID4386_T3	25608	894578	2.86258	3.00946	1.7943
60	ID4386	6277	894578	0.701672	ID4386_T2	28853	894578	3.22532	ID4386_T3	15661	894578	1.75066	1.89255	1.26779
70	ID4386	3749	894578	0.41908	ID4386_T2	19353	894578	2.16337	ID4386_T3	9485	894578	1.06028	1.21424	0.882279
80	ID4386	2227	894578	0.248944	ID4386_T2	12916	894578	1.44381	ID4386_T3	6166	894578	0.689264	0.794006	0.60428
90	ID4386	1522	894578	0.170136	ID4386_T2	8912	894578	0.996224	ID4386_T3	4189	894578	0.468265	0.544875	0.418339
100	ID4386	973	894578	0.108766	ID4386_T2	6158	894578	0.688369	ID4386_T3	2744	894578	0.306737	0.367957	0.294611
			894578
1	ID4606	547531	894578	61.2055	ID4606_T2	569927	894578	63.709	ID4606_T3	557113	894578	62.2766	62.397	1.25609
10	ID4606	243354	894578	27.2032	ID4606_T2	267753	894578	29.9306	ID4606_T3	254911	894578	28.4951	28.543	1.36433
20	ID4606	133134	894578	14.8823	ID4606_T2	140874	894578	15.7475	ID4606_T3	134659	894578	15.0528	15.2275	0.458303
30	ID4606	77706	894578	8.68633	ID4606_T2	76584	894578	8.56091	ID4606_T3	78167	894578	8.73786	8.6617	0.0910099
40	ID4606	47675	894578	5.32933	ID4606_T2	42743	894578	4.77801	ID4606_T3	45764	894578	5.11571	5.07435	0.277977
50	ID4606	30079	894578	3.36237	ID4606_T2	24393	894578	2.72676	ID4606_T3	27208	894578	3.04143	3.04352	0.31781
60	ID4606	19076	894578	2.1324	ID4606_T2	14527	894578	1.62389	ID4606_T3	16390	894578	1.83215	1.86281	0.255638
70	ID4606	12668	894578	1.41609	ID4606_T2	8693	894578	0.971743	ID4606_T3	10605	894578	1.18548	1.1911	0.222227
80	ID4606	8527	894578	0.953187	ID4606_T2	5466	894578	0.611014	ID4606_T3	6993	894578	0.781709	0.78197	0.171087
90	ID4606	5967	894578	0.667018	ID4606_T2	3530	894578	0.394599	ID4606_T3	4859	894578	0.543161	0.534926	0.136396
100	ID4606	4330	894578	0.484027	ID4606_T2	2396	894578	0.267836	ID4606_T3	3362	894578	0.37582	0.375894	0.108096

## Sheet: Sheet2
Table S5. Evaluation of coverage of targeted exons with high GC content
Threshold	Replicate 1	Bases sequenced	Total HighGC Bases	Percent Seq					Overall	Average	Std.Dev
1	UDP3866	646285	894578	72.2447					1	72.0466	0.996615
10	UDP3866	447949	894578	50.0738					10	49.4896	1.89886
20	UDP3866	351062	894578	39.2433					20	38.7422	2.29448
30	UDP3866	280682	894578	31.3759					30	31.0075	2.5049
40	UDP3866	228919	894578	25.5896					40	25.2097	2.38719
50	UDP3866	187613	894578	20.9722					50	20.7399	2.25073
60	UDP3866	154909	894578	17.3164					60	17.1576	2.13869
70	UDP3866	129537	894578	14.4802					70	14.2841	1.9577
80	UDP3866	109102	894578	12.1959					80	12.0004	1.77393
90	UDP3866	91057	894578	10.1788					90	10.0895	1.62044
100	UDP3866	76831	894578	8.58852					100	8.52013	1.48721
1	UDP4382	642042	894578	71.7704
10	UDP4382	440773	894578	49.2716
20	UDP4382	344168	894578	38.4727
30	UDP4382	275462	894578	30.7924
40	UDP4382	223159	894578	24.9457
50	UDP4382	183603	894578	20.524
60	UDP4382	151401	894578	16.9243
70	UDP4382	125259	894578	14.002
80	UDP4382	105072	894578	11.7454
90	UDP4382	88367	894578	9.87807
100	UDP4382	74393	894578	8.31599
1	UDP4384	652717	894578	72.9637
10	UDP4384	454828	894578	50.8427
20	UDP4384	361967	894578	40.4623
30	UDP4384	294657	894578	32.9381
40	UDP4384	241758	894578	27.0248
50	UDP4384	202188	894578	22.6015
60	UDP4384	171450	894578	19.1655
70	UDP4384	144515	894578	16.1545
80	UDP4384	122954	894578	13.7444
90	UDP4384	105428	894578	11.7852
100	UDP4384	90447	894578	10.1106
1	UDP4385	656030	894578	73.334
10	UDP4385	465641	894578	52.0515
20	UDP4385	374841	894578	41.9014
30	UDP4385	308428	894578	34.4775
40	UDP4385	255333	894578	28.5423
50	UDP4385	213055	894578	23.8163
60	UDP4385	178264	894578	19.9272
70	UDP4385	150224	894578	16.7927
80	UDP4385	127215	894578	14.2207
90	UDP4385	107908	894578	12.0624
100	UDP4385	92225	894578	10.3093
1	UDP4386	633095	894578	70.7702
10	UDP4386	421770	894578	47.1474
20	UDP4386	323933	894578	36.2107
30	UDP4386	252390	894578	28.2133
40	UDP4386	200983	894578	22.4668
50	UDP4386	162391	894578	18.1528
60	UDP4386	131395	894578	14.6879
70	UDP4386	107345	894578	11.9995
80	UDP4386	88693	894578	9.91451
90	UDP4386	73491	894578	8.21516
100	UDP4386	60805	894578	6.79706
1	UDP4606	636906	894578	71.1963
10	UDP4606	425378	894578	47.5507
20	UDP4606	323507	894578	36.1631				s
30	UDP4606	252700	894578	28.248
40	UDP4606	202969	894578	22.6888
50	UDP4606	164355	894578	18.3723
60	UDP4606	133508	894578	14.9241
70	UDP4606	109815	894578	12.2756
80	UDP4606	91081	894578	10.1814
90	UDP4606	75301	894578	8.41749
100	UDP4606	62614	894578	6.99928
